# Supplementary material for: MINFLUX dissects nucleosome and compacting chromatin structures in living cells
Source: Natl Sci Rev. 2025 Oct 21;13(3):nwaf451. doi: 10.1093/nsr/nwaf451 (PMC12875114; doi:10.1093/nsr/nwaf451)
Supplement: nwaf451_Supplemental_Files [file nwaf451_supplemental_files.zip]

Archive with 4 entries (4 files):
- Supplemental Table.docx
- Supplementary Figure legends.docx
- Supplementary Figures- 2.pdf
- Supplementary Materials and Methods-1.docx
